# Supplementary material for: HFTC: a hierarchical fungal taxonomic classification model for ITS sequences using low-dimensional embedding features
Source: Front Genet. 2025 Oct 3;16:1650244. doi: 10.3389/fgene.2025.1650244 (PMC12531816; doi:10.3389/fgene.2025.1650244)
Supplement: Supplementary file 1 [file Table2.xlsx]

## Sheet: Test_15
DataSet	levels	Accuracy	HA	Precision	Recall	F1	MCC
Test_15	Phylum	0.999586	0.999586	0.999586	0.999586	0.999586	0.999225
Test_15	Class	0.99377	0.99375	0.99377	0.99377	0.99377	0.991002
Test_15	Order	0.972028	0.971581	0.972028	0.972028	0.972028	0.96942
Test_15	Family	0.960483	0.959294	0.960483	0.960483	0.960483	0.960271
Test_15	Genus	0.947121	0.945492	0.947121	0.947121	0.947121	0.947738
Test_15	Species	0.947121	0.945492	0.947121	0.947121	0.947121	0.947117

## Sheet: Test_20
DataSet	levels	Accuracy	HA	Precision	Recall	F1	MCC
Test_20	Phylum	0.999626	0.999626	0.999626	0.999626	0.999626	0.999299
Test_20	Class	0.994183	0.994169	0.994183	0.994183	0.994183	0.991545
Test_20	Order	0.96914	0.968703	0.96914	0.96914	0.96914	0.966351
Test_20	Family	0.955278	0.954312	0.955278	0.955278	0.955278	0.955121
Test_20	Genus	0.940916	0.939668	0.940916	0.940916	0.940916	0.941697
Test_20	Species	0.940916	0.939668	0.940916	0.940916	0.940916	0.94091

## Sheet: Test_25
DataSet	levels	Accuracy	HA	Precision	Recall	F1	MCC
Test_25	Phylum	0.999586	0.999586	0.999586	0.999586	0.999586	0.99922
Test_25	Class	0.993816	0.993793	0.993816	0.993816	0.993816	0.990877
Test_25	Order	0.966819	0.966472	0.966819	0.966819	0.966819	0.963764
Test_25	Family	0.95097	0.950149	0.95097	0.95097	0.95097	0.950792
Test_25	Genus	0.935566	0.934526	0.935566	0.935566	0.935566	0.93646
Test_25	Species	0.935566	0.934526	0.935566	0.935566	0.935566	0.935556

## Sheet: Test_30
DataSet	levels	Accuracy	HA	Precision	Recall	F1	MCC
Test_30	Phylum	0.999735	0.999735	0.999735	0.999735	0.999735	0.9995
Test_30	Class	0.993049	0.993049	0.993049	0.993049	0.993049	0.989708
Test_30	Order	0.964244	0.963899	0.964244	0.964244	0.964244	0.960993
Test_30	Family	0.947935	0.947108	0.947935	0.947935	0.947935	0.947739
Test_30	Genus	0.933568	0.932517	0.933568	0.933568	0.933568	0.934444
Test_30	Species	0.933568	0.932517	0.933568	0.933568	0.933568	0.933556
