# Supplementary material for: HFTC: a hierarchical fungal taxonomic classification model for ITS sequences using low-dimensional embedding features
Source: Front Genet. 2025 Oct 3;16:1650244. doi: 10.3389/fgene.2025.1650244 (PMC12531816; doi:10.3389/fgene.2025.1650244)
Supplement: Supplementary file 3 [file Table1.xlsx]

## Sheet: Sheet1
Modle Name	Hierarchical Paths							Results Detail
-	Kingdom	Phylum	Class	Order	Family	Genus	Specie	Optimal k values		Std	95% CI
k2p	Fungiu	*						10		0.0042	[0.9857, 0.9917]
other_p2s	Fungiu	Other	-	-	-	-	*	7		0.0032	[0.9680, 0.9726]
Basidiomycota_p2c	Fungiu	Basidiomycota	*					10		0.0085	[0.9796, 0.9918]
Agaricomycetes_c2o	Fungiu	Basidiomycota	Agaricomycetes	*				10		0.0134	[0.9524, 0.9715]
Sebacinales_o2s	Fungiu	Basidiomycota	Agaricomycetes	Sebacinales	-	-	*	7		0.0048	[0.9534, 0.9603]
Cantharellales_o2s	Fungiu	Basidiomycota	Agaricomycetes	Cantharellales	-	-	*	8		0.0022	[0.9849, 0.9880]
Russulales_o2s	Fungiu	Basidiomycota	Agaricomycetes	Russulales	-	-	*	7		0.0063	[0.9401, 0.9492]
Agaricomycetes_c_other_o2s	Fungiu	Basidiomycota	Agaricomycetes	Other	-	-	*	7 / 8		0.0032	[0.9768, 0.9815]
Agaricales_o2f	Fungiu	Basidiomycota	Agaricomycetes	Agaricales	*			10		0.0248	[0.9131, 0.9485]
Agaricales_o_other1_f2s	Fungiu	Basidiomycota	Agaricomycetes	Agaricales	Other1	-	*	7		0.0040	[0.9729, 0.9828]
Agaricales_o_other2_f2s	Fungiu	Basidiomycota	Agaricomycetes	Agaricales	Other2	-	*	7		0.0052	[0.9737, 0.9812]
Agaricales_o_Cortinariaceae_f2s	Fungiu	Basidiomycota	Agaricomycetes	Agaricales	Cortinariaceae	-	*	7		0.0116	[0.8363, 0.8529]
Agaricales_o_Inocybaceae_f2s	Fungiu	Basidiomycota	Agaricomycetes	Agaricales	Inocybaceae	-	*	7		0.0052	[0.9801, 0.9876]							s
Basidiomycota_p_other_c2s	Fungiu	Basidiomycota	Other	-	-	-	*	7		0.0069	[0.9619, 0.9718]
Ascomycota_p2c	Fungiu	Ascomycota	*	-	-	-		11		0.0161	[0.9501, 0.9732]
Sordariomycetes_c2s	Fungiu	Ascomycota	Sordariomycetes	-	-	-	*	7		0.0034	[0.9588, 0.9636]
Dothideomycetes_c2s	Fungiu	Ascomycota	Dothideomycetes	-	-	-	*	7		0.0050	[0.9698, 0.9769]
Leotiomycetes_c2s	Fungiu	Ascomycota	Leotiomycetes	-	-	-	*	7		0.0042	[0.9639, 0.9699]
Eurotiomycetes_c2s	Fungiu	Ascomycota	Eurotiomycetes	-	-	-	*	7		0.0040	[0.9411, 0.9469]
Pezizomycetes_c2s	Fungiu	Ascomycota	Pezizomycetes	-	-	-	*	7		0.0054	[0.9788, 0.9866]
Ascomycota_p_other_c2s	Fungiu	Ascomycota	Other	-	-	-	*	8		0.0060	[0.9665, 0.9751]
Describe:To ensure taxonomic consistency and accurate classification across multiple phylogenetic levels, the HFTC model employs a hierarchical decomposition strategy, wherein each subclassifier is assigned a specific taxonomic path from kingdom to species. Table outlines the classification routes and the optimal k value of the 21 subclassifiers, all originating from the fungal kingdom and branch…
